# Supplementary material for: Preparation and Drug-Loading Properties of Amphoteric Cassava Starch Nanoparticles
Source: Nanomaterials (Basel). 2022 Feb 10;12(4):598. doi: 10.3390/nano12040598 (PMC8877468; doi:10.3390/nano12040598)
Supplement: Supplementary file 1 [file nanomaterials-12-00598-s001.zip]

Archive with 1 entries (1 files):
- nanomaterials-1575344-supplementary.pdf
